# Supplementary material for: The Secretome of Irradiated Peripheral Mononuclear Cells Attenuates Hypertrophic Skin Scarring
Source: Pharmaceutics. 2023 Mar 25;15(4):1065. doi: 10.3390/pharmaceutics15041065 (PMC10143262; doi:10.3390/pharmaceutics15041065)
Supplement: Supplementary file 1 [file pharmaceutics-15-01065-s001.zip]

Archive with 1 entries (1 files):
- pharmaceutics-2130546-supplementary.pdf
